# Supplementary material for: Metabolic flux reprogramming in Mycobacterium tuberculosis-infected human macrophages
Source: Front Microbiol. 2023 Nov 17;14:1289987. doi: 10.3389/fmicb.2023.1289987 (PMC10690623; doi:10.3389/fmicb.2023.1289987)
Supplement: Supplementary file 1 [file Data_Sheet_1.XLSX]

## Sheet: File S1
Metabolic network model consisting of central carbon atom transitions:
cytosolic and mitochondrial reactions are indicated as .c and .m respectively with metabolite IDs
Reaction ID	Description	Pathway	Cellular compartment
R1	Glucose_Nat -> Glucose.ext	Uptake	Cytosol
R2	Glucose_13C -> Glucose.ext	Uptake	Cytosol
R3	Glucose.ext -> G6P.c	Glycolysis	Cytosol
R4	G6P.c -> F6P.c	Glycolysis	Cytosol
R5 net	F6P.c <-> FBP.c	Glycolysis	Cytosol
R6 net	FBP.c <-> DHAP.c + GAP.c	Glycolysis	Cytosol
R7 net	DHAP.c <-> GAP.c	Glycolysis	Cytosol
R8 net	GAP.c <-> PG3.c	Glycolysis	Cytosol
R9 net	PG3.c <-> PEP.c	Glycolysis	Cytosol
R10 net	PEP.c <-> Pyr.c	Glycolysis	Cytosol
R11	G6P.c -> PG6.c	Pentose phosphate pathway	Cytosol
R12	PG6.c -> Ru5P.c + CO2	Pentose phosphate pathway	Cytosol
R13 net	Ru5P.c <-> X5P.c	Pentose phosphate pathway	Cytosol
R14 net	Ru5P.c <-> R5P.c	Pentose phosphate pathway	Cytosol
R15 net	X5P.c <-> GAP.c + EC2	Pentose phosphate pathway	Cytosol
R16 net	F6P.c <-> E4P.c + EC2	Pentose phosphate pathway	Cytosol
R17 net	S7P.c <-> R5P.c + EC2	Pentose phosphate pathway	Cytosol
R18 net	F6P.c <-> GAP.c + EC3	Pentose phosphate pathway	Cytosol
R19 net	S7P.c <-> E4P.c + EC3	Pentose phosphate pathway	Cytosol
R20 net	OAA.m <-> PEP.c + CO2	Phopshonolpyruvate carboxykinase anaplerosis	lumped (cytosol + mitochondria)
R21	Pyr.m -> AcCoA.m + CO2	Tri carboxylic acid cycle	Mitochondria
R22	OAA.m + AcCoA.m -> Cit.m	Tri carboxylic acid cycle	Mitochondria
R24 net	Cit.m <-> ICit.m	Tri carboxylic acid cycle	Mitochondria
R25 net	ICit.m <-> AKG.m + CO2	Tri carboxylic acid cycle	Mitochondria
R26	AKG.m -> Suc.m + CO2	Tri carboxylic acid cycle	Mitochondria
R27 net	Mal.m <-> OAA.m	Tri carboxylic acid cycle	Mitochondria
R28 net	Suc.m <-> Fum.m	Tri carboxylic acid cycle	Mitochondria
R29 net	Fum.m <-> Mal.m	Tri carboxylic acid cycle	Mitochondria
R33 net	Mal.m <-> Pyr.m + CO2	Malic enzyme anaplerosis	lumped (cytosol + mitochondria)
R36	Pyr.c -> Pyr.m	Glycolysis	Cytosol
R38 net	AKG.m <-> Glu.c	Amino acid synthesis	Cytosol
R39 net	Glu.c <-> Gln.c	Amino acid synthesis	Cytosol
R40	Glu.c -> Pro.c	Amino acid synthesis	Cytosol
R41	Glu.c + CO2 + Gln.c + Asp.c + AcCoA.c -> Arg.c + AKG.m + Fum.m + Ac.c	Amino acid synthesis	Cytosol
R42	OAA.m + Glu.c -> Asp.c + AKG.m	Amino acid synthesis	Cytosol
R43	Asp.c -> Asn.c	Amino acid synthesis	Cytosol
R44	Pyr.c + Glu.c -> Ala.c + AKG.m	Amino acid synthesis	Cytosol
R45	PG3.c + Glu.c -> Ser.c + AKG.m	Amino acid synthesis	Cytosol
R46 net	Ser.c <-> Gly.c + c1	Amino acid synthesis	Cytosol
R47 net	Gly.c <-> CO2 + c1	Amino acid synthesis	Cytosol
R48	Ser.c + AcCoA.c -> Cys.c + Ac.c	Amino acid synthesis	Cytosol
R57	PEP.c + PEP.c + E4P.c + Glu.c -> Tyr.c + CO2 + AKG.m	Amino acid synthesis	Cytosol
R63	CO2 -> CO2.ext	Net CO2 output	Cytosol
R65	Ala.ext -> Ala.c	Uptake	Cytosol
R66	Gly.ext -> Gly.c	Uptake	Cytosol
R67	Ser.ext -> Ser.c	Uptake	Cytosol
R73	Tyr.ext -> Tyr.c	Uptake	Cytosol
R75	Asp.ext -> Asp.c	Uptake	Cytosol
R76	Asn.ext -> Asn.c	Uptake	Cytosol
R78	Cys.ext -> Cys.c	Uptake	Cytosol
R81	Arg.ext -> Arg.c	Uptake	Cytosol
R82	Glu.ext -> Glu.c	Uptake	Cytosol
R83	Gln.ext -> Gln.c	Uptake	Cytosol
R84	Pro.ext -> Pro.c	Uptake	Cytosol
R85 net	Pyr.c <-> lac.c	Pyruvate meatbolism	Cytosol
R86	lac.c -> lac.ext	Output	Cytosol
R64	Biomass production	Output	Cytosol

## Sheet: Metabolite descriptions
ID	Description
G6P	Glucose 6-phosphate
F6P	Fructose 6-phosphate
FBP	Fructose 1,6-bisphosphate
DHAP	Dihydroxyacetone phosphate
GAP	Glyceraldehyde 3-phosphate
PG3	3-Phophoglycerate
PEP	Phosphoenolpyruvate
Pyr	Pyruvate
PG6	6-Phosphogluconic acid
Ru5P	Ribulose 5-phosphate
R5P	Ribose 5-phosphate
X5P	Xylulose 5-phosphate
E4P	Erythrose 4-phosphate
S7P	Sedoheptulose 7‐phosphate
OAA	Oxaloacetate
AcCoA	acetyl coenzyme A
Cit	Citrate
Icit	Isocitrate
AKG	α‐ketoglutarate or 2-oxoglutarate
Suc	Succinate
Mal	Malate
Fum	Fumarate
Glu	Glutamate
Gln	Glutamine
Pro	Proline
Arg	Arginine
Asp	Aspartate
Asn	Asparagine
Ala	Alanine
Ser	Serine
Gly	Glycine
Cys	Cysteine
Tyr	Tyrosine
lac	Lactate
CO2	Carbon di-oxide
