# Supplementary material for: Metabolic flux reprogramming in Mycobacterium tuberculosis-infected human macrophages
Source: Front Microbiol. 2023 Nov 17;14:1289987. doi: 10.3389/fmicb.2023.1289987 (PMC10690623; doi:10.3389/fmicb.2023.1289987)
Supplement: Supplementary file 2 [file Data_Sheet_2.XLSX]

## Sheet: MIDs
Mass isotopomer distribution (MID) generated from 13C labelling experiments of uninfected and Mtb-infected macrophages using 100% U-[13C6]glucose
Uninfected macrophage							Mtb-infected macrophage
Alanine 260	Replicate 1	Replicate 2	Replicate 3				Alanine 260	Replicate 1	Replicate 2	Replicate 3
M0	0.6934	0.6248	0.6691				M0	0.7769	0.8339	0.7622
M1	0.0018	0.0412	0.0319				M1	0.0077	0.004	0.0095
M2	0.0116	0.02	0.0167				M2	0.0142	0.0091	0.0157
M3	0.2932	0.3139	0.2823				M3	0.2012	0.153	0.2126
Glutamate 432							Glutamate 432
	Replicate 1	Replicate 2	Replicate 3					Replicate 1	Replicate 2	Replicate 3
M0	0.6469	0.665	0.6885				M0	0.6906	0.7655	0.6698
M1	0.0199	0.019	0.0173				M1	0.0345	0.0241	0.0393
M2	0.1652	0.1562	0.1491				M2	0.1345	0.1071	0.137
M3	0.0585	0.0557	0.0509				M3	0.0603	0.0429	0.0667
M4	0.0718	0.0682	0.0623				M4	0.0538	0.0407	0.0581
M5	0.0377	0.036	0.032				M5	0.0264	0.0197	0.0292
Aspartate 418							Aspartate 418
	Replicate 1	Replicate 2	Replicate 3					Replicate 1	Replicate 2	Replicate 3
M0	0.7565	0.7752	0.7907				M0	0.8227	0.8805	0.8138
M1	0.0264	0.0242	0.0224				M1	0.0273	0.0161	0.0309
M2	0.1109	0.1023	0.0961				M2	0.0814	0.0566	0.0845
M3	0.0741	0.0686	0.0641				M3	0.0488	0.0335	0.0501
M4	0.0321	0.0297	0.0267				M4	0.0198	0.0134	0.0207
serine 390							serine 390
	Replicate 1	Replicate 2	Replicate 3					Replicate 1	Replicate 2	Replicate 3
M0	0.971	0.9724	0.9742				M0	0.949	0.9724	0.9339
M1	0.0077	0.007	0.0069				M1	0.0188	0.0094	0.0259
M2	0.004	0.0043	0.0036				M2	0.0148	0.0075	0.0206
M3	0.0174	0.0163	0.0153				M3	0.0174	0.0107	0.0196
glycine 246							glycine 246
	Replicate 1	Replicate 2	Replicate 3					Replicate 1	Replicate 2	Replicate 3
M0	0.9871	0.9858	0.9846				M0	0.9593	0.9777	0.9483
M1	0	0.0016	0.0031				M1	0.0166	0.0074	0.022
M2	0.0133	0.0126	0.0123				M2	0.0241	0.0149	0.0297
proline 258 (C4 fragment)							proline 258 (C4 fragment)
	Replicate 1	Replicate 2	Replicate 3					Replicate 1	Replicate 2	Replicate 3
M0	0.8529	0.8624	0.8791				M0	0.8687	0.899	0.8466
M1	0.0154	0.0138	0.0113				M1	0.0201	0.0136	0.0239
M2	0.0552	0.0499	0.0468				M2	0.0485	0.0313	0.0514
M3	0.0539	0.0475	0.0441				M3	0.0411	0.0334	0.0438
M4	0.0227	0.0264	0.0187				M4	0.0216	0.0228	0.0343
Tyrosine 466							Tyrosine 466
	Replicate 1	Replicate 2	Replicate 3					Replicate 1	Replicate 2	Replicate 3
M0	0.9986	0.9982	0.9957				M0	0.9327	0.9644	0.9087
M1	0	0	0				M1	0.0076	0.001	0.0094
M2	0.0007	0.0001	0.0006				M2	0.0116	0.0061	0.0181
M3	0.0003	0.0002	0.0004				M3	0.0139	0.008	0.0189
M4	0.0002	0.0004	0.0003				M4	0.0119	0.0068	0.0162
M5	0.0006	0.0008	0.0009				M5	0.0092	0.0052	0.0127
M6	0.0002	0.0003	0.0003				M6	0.005	0.0033	0.0076
M7	0.0004	0.0004	0.0005				M7	0.003	0.002	0.004
M8	0.0004	0.0006	0.0009				M8	0.0022	0.0016	0.002
M9	0.001	0.0008	0.0008				M9	0.0029	0.0018	0.0025
succinate 289							succinate 289
	Replicate 1	Replicate 2	Replicate 3					Replicate 1	Replicate 2	Replicate 3
M0	0.9486	0.9256	0.924				M0	0.9332	0.9379	0.9312
M1	0.0421	0.0585	0.0643				M1	0.0572	0.0539	0.0576
M2	0.0103	0.0133	0.0144				M2	0.0129	0.0117	0.0137
M3	0	0.0021	0				M3	0	0	0
M4	0.0016	0.0005	0.0014				M4	0.0005	0.0001	0.0008
Oxaloacetate 303							Oxaloacetate 303
	Replicate 1	Replicate 2	Replicate 3					Replicate 1	Replicate 2	Replicate 3
M0	0.952	0.9655	0.9625				M0	0.9167	0.9332	0.8942
M1	0.0407	0.0392	0.0387				M1	0.0587	0.0542	0.0672
M2	0	0	0				M2	0.0242	0.0124	0.0365
M3	0.0019	0	0.0004				M3	0	0.0003	0.0011
M4	0.0069	0.0012	0.002				M4	0.0004	0	0.0009
Malate 419							Malate 419
	Replicate 1	Replicate 2	Replicate 3					Replicate 1	Replicate 2	Replicate 3
M0	0.5479	0.5612	0.6305				M0	0.8345	0.8731	0.7979
M1	0.0703	0.061	0.045				M1	0.0339	0.0145	0.0442
M2	0.1329	0.1407	0.1208				M2	0.0603	0.0586	0.08
M3	0.1321	0.126	0.113				M3	0.0395	0.0321	0.0459
M4	0.1168	0.1111	0.0908				M4	0.0319	0.0217	0.032
Cysteine 406							Cysteine 406
	Replicate 1	Replicate 2	Replicate 3					Replicate 1	Replicate 2	Replicate 3
M0	0.8576	0.8635	0.864				M0	0.8455	0.8484	0.8491
M1	0.1018	0.097	0.0994				M1	0.1151	0.1039	0.1002
M2	0.0338	0.0331	0.0322				M2	0.0316	0.0348	0.0405
M3	0.0068	0.0064	0.0044				M3	0.0079	0.0129	0.0102
Fumarate 287							Fumarate 287
	Replicate 1	Replicate 2	Replicate 3					Replicate 1	Replicate 2	Replicate 3
M0	0.732	0.7343	0.717				M0	0.7604	0.787	0.7247
M1	0.0412	0.0412	0.0416				M1	0.0468	0.0318	0.0511
M2	0.115	0.1071	0.1023				M2	0.1084	0.1117	0.1073
M3	0.0808	0.0882	0.1124				M3	0.0621	0.0513	0.0974
M4	0.031	0.0292	0.0267				M4	0.0223	0.0183	0.0195
