# Supplementary material for: Metabolic flux reprogramming in Mycobacterium tuberculosis-infected human macrophages
Source: Front Microbiol. 2023 Nov 17;14:1289987. doi: 10.3389/fmicb.2023.1289987 (PMC10690623; doi:10.3389/fmicb.2023.1289987)
Supplement: Supplementary file 3 [file Data_Sheet_3.XLSX]

## Sheet: Fluxes
Mtb-infected macrophage								Uninfected map
Reaction number	Reaction description	Net Value	Stderror	Lower bound	Upper bound			Reaction number	Reaction description	Net Value	Stderror	Lower bound	Upper bound
R1	Glucose_Nat -> Glucose.ext	79.2718	0.1543	61.8089	81.4127			R1	Glucose_Nat -> Glucose.ext	60.9179	0.0071	38.2195	68.311
R2	Glucose_13C -> Glucose.ext	20.7282	0.1543	18.5873	38.1911			R2	Glucose_13C -> Glucose.ext	39.0821	0.0071	31.689	61.7805
R3	Glucose.ext -> G6P.c	100	0	100	100			R3	Glucose.ext -> G6P.c	100	0	100	100
R4	G6P.c -> F6P.c	94.7391	0.142	54.5744	100			R4	G6P.c -> F6P.c	66.9933	0.0252	49.0137	100
R5 net	F6P.c <-> FBP.c	98.2251	0.0493	79.9737	100			R5 net	F6P.c <-> FBP.c	88.9978	0.0085	82.7998	100
R6 net	FBP.c <-> DHAP.c + GAP.c	98.2251	0.0493	79.9737	100			R6 net	FBP.c <-> DHAP.c + GAP.c	88.9978	0.0085	82.7998	100
R7 net	DHAP.c <-> GAP.c	98.2251	0.0493	79.9737	100			R7 net	DHAP.c <-> GAP.c	88.9978	0.0085	82.7998	100
R8 net	GAP.c <-> PG3.c	198.161	0.0733	152.937	200			R8 net	GAP.c <-> PG3.c	188.998	0.0091	182.688	200
R9 net	PG3.c <-> PEP.c	197.99	0.0992	122.612	199.898			R9 net	PG3.c <-> PEP.c	188.444	0.0279	180.944	199.998
R10 net	PEP.c <-> Pyr.c	197.271	0.2469	64.1598	199.923			R10 net	PEP.c <-> Pyr.c	188.444	0.0433	176.951	200
R11	G6P.c -> PG6.c	5.2609	0.142	0	45.4256			R11	G6P.c -> PG6.c	33.0067	0.0252	0	50.9863
R12	PG6.c -> Ru5P.c + CO2	5.2609	0.142	0	45.4256			R12	PG6.c -> Ru5P.c + CO2	33.0067	0.0252	0	50.9863
R13 net	Ru5P.c <-> X5P.c	3.486	0.0958	-0.0169	28.8213			R13 net	Ru5P.c <-> X5P.c	22.0045	0.0167	-2.4229e-07	33.7767
R14 net	Ru5P.c <-> R5P.c	1.7749	0.0493	7.4495e-06	20.0263			R14 net	Ru5P.c <-> R5P.c	11.0022	0.0085	2.3137e-07	17.2002
R15 net	X5P.c <-> GAP.c + EC2	3.486	0.0958	-0.0169	28.8213			R15 net	X5P.c <-> GAP.c + EC2	22.0045	0.0167	-2.4136e-07	33.7767
R16 net	F6P.c <-> E4P.c + EC2	-1.7111	0.0552	-14.0221	9.256			R16 net	F6P.c <-> E4P.c + EC2	-11.0022	0.0083	-16.8803	5.8306e-07
R17 net	S7P.c <-> R5P.c + EC2	-1.7749	0.0493	-20.0263	-7.4476e-06			R17 net	S7P.c <-> R5P.c + EC2	-11.0022	0.0085	-17.2002	-2.3137e-07
R18 net	F6P.c <-> GAP.c + EC3	-1.7749	0.0493	-20.0263	-7.4465e-06			R18 net	F6P.c <-> GAP.c + EC3	-11.0022	0.0085	-17.2002	-2.3204e-07
R19 net	S7P.c <-> E4P.c + EC3	1.7749	0.0493	7.4476e-06	20.0263			R19 net	S7P.c <-> E4P.c + EC3	11.0022	0.0085	2.3137e-07	17.2002
R20 net	OAA.m <-> PEP.c + CO2	-0.5908	0.1858	-3.6362	5.0626			R20 net	OAA.m <-> PEP.c + CO2	8.8818e-16	0.0322	-5.4052	2.7308
R21	Pyr.m -> AcCoA.m + CO2	2.0742	0.1215	5.6276e-05	81.504			R21	Pyr.m -> AcCoA.m + CO2	0.1852	0.0173	3.1099e-05	143.57
R22	OAA.m + AcCoA.m -> Cit.m	2.0742	0.1215	5.6276e-05	81.504			R22	OAA.m + AcCoA.m -> Cit.m	0.1852	0.0173	3.1099e-05	143.57
R24 net	Cit.m <-> ICit.m	2.0742	0.1215	5.6276e-05	81.504			R24 net	Cit.m <-> ICit.m	0.1852	0.0173	3.1099e-05	143.57
R25 net	ICit.m <-> AKG.m + CO2	2.0742	0.1215	5.6276e-05	81.504			R25 net	ICit.m <-> AKG.m + CO2	0.1852	0.0173	3.1099e-05	143.57
R26	AKG.m -> Suc.m + CO2	1.1135	0.138	4.0917e-05	74.5451			R26	AKG.m -> Suc.m + CO2	0.0678	0.0178	1.1136e-05	67.8365
R27 net	Mal.m <-> OAA.m	3.31	0.2736	0.00010178	147.035			R27 net	Mal.m <-> OAA.m	0.3907	0.0426	6.4317e-05	281.926
R28 net	Suc.m <-> Fum.m	1.1135	0.138	4.0916e-05	74.5451			R28 net	Suc.m <-> Fum.m	0.0678	0.0178	1.1136e-05	67.8365
R29 net	Fum.m <-> Mal.m	3.3096	0.1805	0.0001026	142.479			R29 net	Fum.m <-> Mal.m	0.3334	0.0288	5.7009e-05	252.146
R33 net	Mal.m <-> Pyr.m + CO2	-0.00045089	0.1852	-0.6004	1.9022			R33 net	Mal.m <-> Pyr.m + CO2	-0.0573	0.0283	-28.1965	1.6358
R36	Pyr.c -> Pyr.m	2.0746	0.2105	5.5654e-05	84.5447			R36	Pyr.c -> Pyr.m	0.2425	0.0318	3.2356e-05	180.552
R38 net	AKG.m <-> Glu.c	200.416	0.3772	133.235	222.412			R38 net	AKG.m <-> Glu.c	189.332	0.0709	184.214	413.45
R39 net	Glu.c <-> Gln.c	0.9607	0.1895	-1.1978	5.4708			R39 net	Glu.c <-> Gln.c	0.1174	0.0289	0	62.6473
R40	Glu.c -> Pro.c	1.2794e-07	0.1147	0	0.0054			R40	Glu.c -> Pro.c	1e-07	0.0152	0	0.0063
R41	Glu.c + CO2 + Gln.c + Asp.c + AcCoA.c -> Arg.c + AKG.m + Fum.m + Ac.c	2.1961	0.135	9.0612e-06	58.7062			R41	Glu.c + CO2 + Gln.c + Asp.c + AcCoA.c -> Arg.c + AKG.m + Fum.m + Ac.c	0.2655	0.0238	4.0138e-05	184.397
R42	OAA.m + Glu.c -> Asp.c + AKG.m	1.8267	0.3122	3.757e-05	51.8351			R42	OAA.m + Glu.c -> Asp.c + AKG.m	0.2054	0.0418	3.187e-05	144.667
R43	Asp.c -> Asn.c	1e-07	0.352	0	1.6659			R43	Asp.c -> Asn.c	1e-07	0.0552	0	3.593
R44	Pyr.c + Glu.c -> Ala.c + AKG.m	195.197	0.0559	3.921	199.564			R44	Pyr.c + Glu.c -> Ala.c + AKG.m	188.19	0.0274	0.757	199.877
R45	PG3.c + Glu.c -> Ser.c + AKG.m	0.1717	0.0668	2.6517e-07	57.1387			R45	PG3.c + Glu.c -> Ser.c + AKG.m	0.5539	0.0265	0	4.1178
R46 net	Ser.c <-> Gly.c + c1	-0.2291	0.1918	-38.6737	8.5758			R46 net	Ser.c <-> Gly.c + c1	-4.3509	0.0388	-27.58	1.1423
R47 net	Gly.c <-> CO2 + c1	0.2291	0.1336	2.1955e-07	76.3533			R47 net	Gly.c <-> CO2 + c1	4.3509	0.0384	3.6219e-07	40.5465
R48	Ser.c + AcCoA.c -> Cys.c + Ac.c	0.781	0.2871	0	199.874			R48	Ser.c + AcCoA.c -> Cys.c + Ac.c	6.3897	0.0547	0	42.912
R57	PEP.c + PEP.c + E4P.c + Glu.c -> Tyr.c + CO2 + AKG.m	0.0637	0.0422	2.2368e-07	26.2241			R57	PEP.c + PEP.c + E4P.c + Glu.c -> Tyr.c + CO2 + AKG.m	8.0057e-09	0.0018	0	0.00055148
R63	CO2 -> CO2.ext	8.0282	0.4351	0.5197	286.762			R63	CO2 -> CO2.ext	37.473	0.0691	0.1358	213.449
R64	C -> biomass output	1e-07	0.8998	0	109.12			R64	C -> biomass output	1e-07	0.1081	0	42.1356
R65	Ala.ext -> Ala.c	1e-07	0.1161	0	149.928			R65	Ala.ext -> Ala.c	35.2108	0.0252	0	147.709
R66	Gly.ext -> Gly.c	0.4581	0.197	0	99.871			R66	Gly.ext -> Gly.c	8.7017	0.0545	0	61.8217
R67	Ser.ext -> Ser.c	0.3803	0.133	0	113.623			R67	Ser.ext -> Ser.c	1.4849	0.0274	0	8.5157
R73	Tyr.ext -> Tyr.c	0.2448	0.1485	3.7482e-05	116.572			R73	Tyr.ext -> Tyr.c	1e-07	0.0227	3.874e-07	5.1172
R75	Asp.ext -> Asp.c	0.3694	0.092	6.2169e-06	13.845			R75	Asp.ext -> Asp.c	0.0601	0.0198	1.1001e-05	55.1102
R76	Asn.ext -> Asn.c	0.00031692	0.1709	0.00031692	0.00031692			R76	Asn.ext -> Asn.c	0.00064624	0.038	0.00064624	0.00064624
R78	Cys.ext -> Cys.c	1e-07	0.1326	0	20.2671			R78	Cys.ext -> Cys.c	1e-07	0.0274	0	14.3309
R81	Arg.ext -> Arg.c	0.0063	0.1682	0.0063	0.0063			R81	Arg.ext -> Arg.c	0.00049154	0.0365	0.00049154	0.00049154
R82	Glu.ext -> Glu.c	1e-07	0.0292	-1.3575e-05	0.0024			R82	Glu.ext -> Glu.c	1e-07	0.0209	0	0.00029049
R83	Gln.ext -> Gln.c	1.2354	0.1947	9.6497e-06	59.1564			R83	Gln.ext -> Gln.c	0.1482	0.0278	3.3234e-06	111.15
R84	Pro.ext -> Pro.c	1e-07	0.0896	0	0.0038			R84	Pro.ext -> Pro.c	1.3963e-07	0.0213	0	0.0086
R85 net	Pyr.c <-> lac.c	1e-07	0.3029	-7.3746e-06	9.1326e-05			R85 net	Pyr.c <-> lac.c	0.0114	0.0534	0	0.0124
R86	lac.c -> lac.ext	1e-07	0.3029	-7.3746e-06	9.1326e-05			R86	lac.c -> lac.ext	0.0114	0.0534	0	0.0124
					infected				uninfected cells
									net value	error	lb	ub
					R38 net				189.332	0.0709	184.214	413.45
					R39 net				0.1174	0.0289	0	62.6473
					R40		lb		1e-07	0.0152	0	0.0063
					R41	AKG.m <-> Glu.c	133.235		0.2655	0.0238	4.0138e-05	184.397
					R42	Glu.c <-> Gln.c	-1.1978		0.2054	0.0418	3.187e-05	144.667
					R43	Glu.c -> Pro.c	0		1e-07	0.0552	0	3.593
					R44	Glu.c + CO2 + Gln.c + Asp.c + AcCoA.c -> Arg.c + AKG.m + Fum.m + Ac.c	9.0612e-06		188.19	0.0274	0.757	199.877
					R45	OAA.m + Glu.c -> Asp.c + AKG.m	3.757e-05		0.5539	0.0265	0	4.1178
					R46 net	Asp.c -> Asn.c	0		-4.3509	0.0388	-27.58	1.1423
					R47 net	Pyr.c + Glu.c -> Ala.c + AKG.m	3.921		4.3509	0.0384	3.6219e-07	40.5465
					R48	PG3.c + Glu.c -> Ser.c + AKG.m	2.6517e-07		6.3897	0.0547	0	42.912
					R57	Ser.c <-> Gly.c + c1	-38.6737		8.0057e-09	0.0018	0	0.00055148
						Gly.c <-> CO2 + c1	2.1955e-07
						Ser.c + AcCoA.c -> Cys.c + Ac.c	0
						PEP.c + PEP.c + E4P.c + Glu.c -> Tyr.c + CO2 + AKG.m	2.2368e-07
					1
					2
					3
					4	GLU
					5	GLN
					6	PRO
					7	ARG
					8	ASP
					9	ASN
					10	ALA
						SER
						GLY
						CYS
